# Supplementary material for: The RBM14/CoAA-interacting, long intergenic non-coding RNA Paral1 regulates adipogenesis and coactivates the nuclear receptor PPARγ
Source: Sci Rep. 2017 Oct 26;7:14087. doi: 10.1038/s41598-017-14570-y (PMC5658386; doi:10.1038/s41598-017-14570-y)
Supplement: Supplementary file 2 — Supplemental Table 1 [file 41598_2017_14570_MOESM2_ESM.xls]

## Sheet: Simplified
Firmin F. et al ; Supp.Table 1
Gene Symbol	Sense	Official name / Description	Sequence
Rlpl0	Forward	ribosomal protein, large, P0 (Rplp0)	CATGCTCAACATCTCCCCCTTCTCC
Rlpl0	Reverse	ribosomal protein, large, P0 (Rplp0)	GGGAAGGTGTAATCCGTCTCCACAG
Paral1	Forward	PPARg-Activator RBM14-associated lincRNA 1 Ex1	AGAAAACACTGGGTGGCAAT
Paral1	Reverse	PPARg-Activator RBM14-associated lincRNA 1 Ex1	GAAGGGGGACTCTTTCTTCG
Paral1	Forward	PPARg-Activator RBM14-associated lincRNA 1 ExA	TGATTCAATGAAAACAAACAGG
Paral1	Reverse	PPARg-Activator RBM14-associated lincRNA 1 ExA	GAACTCAAACCCAAGGCACT
Paral1	Forward	PPARg-Activator RBM14-associated lincRNA 1 Ex2	AGTGGGTTGAGTGCTGTTCC
Paral1	Reverse	PPARg-Activator RBM14-associated lincRNA 1 Ex2	CCTAACCCCACATGCAGATT
Paral1	Forward	PPARg-Activator RBM14-associated lincRNA 1 Ex1-A	ACGAGAGGACTGCCAGAATG
Paral1	Reverse	PPARg-Activator RBM14-associated lincRNA 1 Ex1-A	TCAGACAGAACAGGAGACAAAAA
Paral1	Forward	PPARg-Activator RBM14-associated lincRNA 1 ExA-2	CCTAAGTGCCTTGGGTTTGA
Paral1	Reverse	PPARg-Activator RBM14-associated lincRNA 1 ExA-2	TTCCAGCTCTGACTCCACCT
Paral1	Forward	PPARg-Activator RBM14-associated lincRNA 1 Ex1-2	ACGAGAGGACTGCCAGAATG
Paral1	Reverse	PPARg-Activator RBM14-associated lincRNA 1 Ex1-2	GGCCTTTTCCATAGACAGGA
hParal1	Forward	human PPARg-Activator RBM14-associated lincRNA 1	ACCCACCTGACCAAGAGGTA
hParal1	Reverse	human PPARg-Activator RBM14-associated lincRNA 1	CCTCCTGGGTATTTCTGCTTC
Pparg	Forward	Peroxisome proliferator-activated receptor gamma	CCGTGATGGAAGACCACTCG
Pparg	Reverse	Peroxisome proliferator-activated receptor gamma	AGGCCTGTTGTAGAGCTGGGTC
AdipoQ	Forward	Adiponectin	GTGATGGCAGAGATGGCACT
AdipoQ	Reverse	Adiponectin	GCTTCTCCAGGCTCTCCTTT
AdipoQ	Forward	Adiponectin (used only for MSC RNA)	ACGACACCAAAAGGGCTCAGGAT
AdipoQ	Reverse	Adiponectin (used only for MSC RNA)	TCTTCGGCATGACTGGGCAGGAT
Runx2	Forward	Runt-related transcription factor 2	GCCGGGAATGATGAGAACTA
Runx2	Reverse	Runt-related transcription factor 2	GGACCGTCCACTGTCACTTT
Fasn	Forward	Fatty Acid Synthase	GGCAACGTGACACTGCTG
Fasn	Reverse	Fatty Acid Synthase	ACACCTTCCCGTCACACAC
Bglap	Forward	Osteocalcin	AAGCAGGAGGGCAATAAGGT
Bglap	Reverse	Osteocalcin	CGTTTGTAGGCGGTCTTCA
Rbm14	Forward	RNA binding motif protein 14	GGCTGCATGTACAAGTCAGG
Rbm14	Reverse	RNA binding motif protein 14	CTCCATGTGAACAAACGCGT
Neat1	Forward	nuclear paraspeckle assembly transcript 1 v1	CCACAAAGAACCAGCAGCTT
Neat1	Reverse	nuclear paraspeckle assembly transcript 1 v1	GTGAAACTTGTGCCCTCCTG
18S	Forward	Mitochondrial Ribosomal Protein S18	CATTCTTGGCAAATGCTTTCG
18S	Reverse	Mitochondrial Ribosomal Protein S18	CGCCGCTAGAGGTGAAATTCT
28S	Forward	Mitochondrial Ribosomal Protein S28	AAACTCTGGTGGAGGTCCGT
28S	Reverse	Mitochondrial Ribosomal Protein S28	CTTACCAAAAGTGGCCCACTA
pcDNA3-Paral1	Forward	Paral1 primer to create pcDNA3-Paral1 plasmid	GGATCCAGCATATTCTGAAATGGCCT
pcDNA3-Paral1	Reverse	Paral1 primer to create pcDNA3-Paral1 plasmid	GCGGCCGCTTACAAAGAATTTTATTTTT
PPRE primer	Forward	PPRE primer to create pGL4-PPREx3 plasmid	AGCTTGTCGACAGGGGACCAGGACAAAGGTCACGTTCGGGA
PPRE primer	Reverse	PPRE primer to create pGL4-PPREx3 plasmid	AGCTTCCCGAACGTGACCTTTGTCCTGGTCCCCTGTCGACA
