# Supplementary material for: The RBM14/CoAA-interacting, long intergenic non-coding RNA Paral1 regulates adipogenesis and coactivates the nuclear receptor PPARγ
Source: Sci Rep. 2017 Oct 26;7:14087. doi: 10.1038/s41598-017-14570-y (PMC5658386; doi:10.1038/s41598-017-14570-y)
Supplement: Supplementary file 3 — Supplemental Table 2 [file 41598_2017_14570_MOESM3_ESM.xls]

## Sheet: All marks
Firmin F. et al ; Supp.Table 2
H3K27Ac	H3K4me3	PPARgAb1Ab2
n201250	n201250	n264121
n263685	n263939	n264123
n263934	n264159	n264218
n264051	n264449	n264302
n264123	n264463	n264392
n264156	n264467	n264397
n264281	n264743	n264522
n264329	n264984	n264532
n264433	n265178	n264542
n264484	n265398	n264879
n264533	n265799	n265018
n264542	n266379	n265299
n264578	n266536	n265481
n264815	n266641	n265799
n264866	n266658	n266455
n265004	n266682	n266474
n265102	n267353	n266611
n265117	n267512	n266620
n265127	n267648	n266622
n265175	n267893	n266658
n265178	n268434	n266663
n265189	n269077	n267787
n265206	n269541	n268539
n265298	n272731	n268554
n265299	n273188	n268652
n265423	n273232	n269251
n265790	n275229	n269277
n265839	n276813	n269402
n265913	n277463	n270462
n266082	n277613	n271092
n266195	n277684	n271939
n266224	n278505	n272696
n266225	n279955	n272742
n266281	n280167	n273028
n266453	n280415	n273470
n266479	n280515	n273949
n266481	n280707	n274376
n266536	n281089	n276305
n266658	n281090	n277647
n266908	n281094	n277754
n266931	n281171	n277884
n266960	n281323	n278019
n267018	n281326	n278373
n267275	n281370	n278399
n267353	n281385	n278473
n267486	n281399	n278554
n267512	n282124	n278994
n267517	n282186	n279040
n267637	n282441	n279055
n267724	n282474	n279076
n267787	n283231	n279315
n267893	n283657	n279323
n268068	n283929	n279921
n268330	n284262	n280207
n268490	n284272	n280850
n268512	n284340	n280851
n268632	n285142	n281009
n268633	n285828	n281068
n268659	n285910	n281131
n268686	n286081	n281139
n268704	n286387	n281226
n269165	n286508	n281326
n269277	n286873	n283048
n269389	n287155	n284275
n269541	n287791	n285821
n269618	n289451	n287087
n269716	n289831	n287260
n269737	n289867	n288353
n269747	n289952	n288605
n269969	n290206	n289208
n270228	n290240	n289318
n270278	n290317	n289952
n270315	n290445	n289981
n270339	n290458	n290045
n270389	n290631	n290630
n270402	n290641	n291158
n270403	n290774	n291385
n270415	n291194	n291594
n270763	n292051	n292254
n270794	n292674	n292481
n270907	n292682	n293029
n270944	n292935	n293342
n271015	n293344	n293913
n271090	n293498	n294280
n271103	n294018	n294655
n271168	n295766	n294746
n271210	n296066	n294917
n271268	n296132	n295120
n271615	n297173	n295403
n271952	n344118	n296032
n272141	n344435	n296036
n272528	n411875	n296055
n272544	n411991	n296301
n272670	n412064	n296458
n272964	n412230	n296757
n272998	n412262	n296763
n273029	n413190	n343186
n273042	n418382	n343261
n273127	n418668	n343759
n273130	n419528	n343780
n273157	n421108	n343872
n273158	n421273	n344262
n273188	n421646	n411774
n273232	n422406	n411814
n273365	n423304	n411828
n273389	n423305	n411895
n273448	n423306	n412489
n273640	n423307	n412523
n273949	n424054	n413128
n274077		n413235
n274400		n416897
n274406		n419551
n274414		n420214
n274461		n421118
n274472		n4347
n274601		n4348
n274730
n274823
n275082
n275178
n275644
n276213
n276273
n276320
n276446
n276497
n276572
n277636
n278239
n278398
n278459
n278541
n278674
n278829
n278880
n279114
n279263
n279849
n279921
n280015
n280134
n280515
n280524
n280538
n280724
n280947
n280984
n281014
n281068
n281089
n281090
n281131
n281135
n281152
n281171
n281215
n281291
n281323
n281326
n281370
n281399
n281604
n281682
n281888
n281964
n282124
n282132
n282186
n282223
n282287
n282368
n282407
n282434
n282574
n282595
n283014
n283036
n283091
n283125
n283231
n283247
n283353
n283423
n283952
n284037
n284262
n284272
n284509
n284511
n284580
n284725
n284726
n284870
n285013
n285142
n285192
n285321
n285401
n285495
n285577
n285604
n285645
n285712
n285821
n285871
n285898
n285974
n286179
n286363
n286576
n286679
n286697
n286796
n286848
n286887
n286991
n287087
n287118
n287384
n287637
n287647
n287700
n287791
n287944
n288291
n288464
n288468
n288599
n288786
n289238
n289364
n289474
n289592
n289657
n289815
n289952
n290097
n290117
n290204
n290295
n290359
n290458
n290532
n290544
n290765
n290824
n290837
n290842
n291259
n291385
n291464
n291808
n291812
n291856
n292018
n292186
n292232
n292295
n292551
n292593
n292607
n292740
n292768
n292935
n292982
n293029
n293035
n293045
n293366
n293467
n293468
n293833
n293914
n293987
n294018
n294435
n294472
n294872
n295045
n295414
n295555
n296089
n296132
n296243
n296364
n296445
n296528
n296688
n296722
n296757
n296851
n296876
n296955
n297079
n297187
n297236
n297311
n297489
n297509
n343077
n343186
n343218
n343230
n343286
n343440
n343459
n343515
n343650
n343657
n343753
n343796
n343817
n344016
n344025
n344198
n344383
n411805
n411836
n411897
n412064
n412230
n412523
n413232
n413235
n413655
n416747
n416978
n417109
n417110
n417348
n417406
n417513
n417952
n418435
n418700
n418862
n420515
n421108
n421273
n421342
n421381
n421713
n422117
n422154
n422353
n422406
n422708
n423572
n423922
n423923
