# Supplementary material for: The RBM14/CoAA-interacting, long intergenic non-coding RNA Paral1 regulates adipogenesis and coactivates the nuclear receptor PPARγ
Source: Sci Rep. 2017 Oct 26;7:14087. doi: 10.1038/s41598-017-14570-y (PMC5658386; doi:10.1038/s41598-017-14570-y)
Supplement: Supplementary file 4 — Supplemental Table 3 [file 41598_2017_14570_MOESM4_ESM.xls]

## Sheet: Feuil1
	Firmin F. et al ; Supp.Table 3
		Coding potential			Potential peptide identification
	RNA	CPC Score	GenView2	CPAT	SwissProt	TEMBL	PDB	Ensembl
	Paral1 isoform 1	2.57	Good	No	No	No	No	No
	Paral1 isoform 2	2.57	Good	No	No	No	No	No
	Gapdh	13.63	Excellent	Yes	Yes	Yes	Yes	Yes
	Xist	0.45	No	No	No	No	No	No
