# Supplementary material for: The RBM14/CoAA-interacting, long intergenic non-coding RNA Paral1 regulates adipogenesis and coactivates the nuclear receptor PPARγ
Source: Sci Rep. 2017 Oct 26;7:14087. doi: 10.1038/s41598-017-14570-y (PMC5658386; doi:10.1038/s41598-017-14570-y)
Supplement: Supplementary file 5 — Supplemental Table 4 [file 41598_2017_14570_MOESM5_ESM.xls]

## Sheet: All
	Firmin F. et al ; Supp.Table 4
	Adipose tissue	Fold-Change	Fold-Change	p-value
	WAT	ADIPOQ	-1.70743	0.464197
		EPHX1	-1.0157	0.937619
		FABP4	-4.1875	0.231952
		LYZ2	-1.00827	0.93427
		SREBF1	-1.35014	0.0757269
	BAT	CIDEA	1.00977	0.825167
		EBF2	-1.17442	0.216228
		PRDM16	1.01885	0.641106
		UCP1	-1.08248	0.405627
