# Supplementary material for: The RBM14/CoAA-interacting, long intergenic non-coding RNA Paral1 regulates adipogenesis and coactivates the nuclear receptor PPARγ
Source: Sci Rep. 2017 Oct 26;7:14087. doi: 10.1038/s41598-017-14570-y (PMC5658386; doi:10.1038/s41598-017-14570-y)
Supplement: Supplementary file 6 — Supplemental Table 5 [file 41598_2017_14570_MOESM6_ESM.xls]

## Sheet: filter 1.5 Best pvalue only
Firmin F. et al ; Supp.Table 5
Filter : │Fold-Change │ ≥ 1.5
The probe with best p-value by gene was conserved in following list.
Gene Symbol	Fold-Change(Paral1-siRNA vs. Ctrl-siRNA)	pvalue (siRNA)
Retn	-6.98022	0.0833031
Cidec	-5.99107	0.0955504
Dgat2	-5.2924	0.138527
Acsl1	-5.19532	0.0948321
Lrig1	-4.88407	0.0632098
Fabp5	-4.52628	0.0899298
Fabp4	-4.1875	0.231952
Cebpa	-4.15533	0.0872633
Fabp5l2	-3.92479	0.121039
Adh1	-3.59092	0.100606
Slc5a6	-3.39371	0.0352181
Ppa1	-3.20689	0.104511
Agpat2	-3.10104	0.136979
Agpat9	-3.08249	0.137781
Lpl	-2.94607	0.142261
Lipe	-2.93805	0.0740013
Slc7a5	-2.9356	0.132558
Spry4	-2.84932	0.0890268
F3	-2.81603	0.0772627
Col6a3	-2.74566	0.0688386
Tmem120	-2.7334	0.189921
Idh3a	-2.73193	0.11567
Plin4	-2.70266	0.103124
Adipor2	-2.67751	0.14069
Apmap	-2.66617	0.101772
Pparg	-2.6508	0.156095
Dusp18	-2.64784	0.111177
Mgst3	-2.641	0.0913857
Mc5r	-2.63987	0.03061
Pex11a	-2.61559	0.0243592
Lpin1	-2.5861	0.204467
Pnpla2	-2.5686	0.136958
Dgat1	-2.55959	0.125999
Fitm2	-2.5523	0.0835534
Plin1	-2.53316	0.197526
Anxa8	-2.40198	0.0250854
Agt	-2.39776	0.0728106
Car5b	-2.3421	0.0470667
Ncapg2	-2.30666	0.149733
Cluh	-2.28508	0.0868339
Pcx	-2.2764	0.120168
Abhd15	-2.25206	0.0224862
Cldn15	-2.23985	0.201511
Scarb1	-2.20976	0.0906907
Fasn	-2.20484	0.210591
Rreb1	-2.19485	0.114602
Prkar2b	-2.18198	0.129207
Dhcr24	-2.17943	0.102258
Rangap1	-2.17103	0.0644372
Map7d2	-2.16351	0.0801554
Mapk6	-2.16114	0.100663
Hspb8	-2.15979	0.0314261
Fam83a	-2.15943	0.0521067
Me1	-2.15761	0.0742466
Adam12	-2.14186	0.138346
G0s2	-2.13874	0.341719
Slc25a1	-2.13398	0.168034
Nabp1	-2.10445	0.205161
Enpp2	-2.10155	0.145762
Hipk2	-2.06791	0.165384
Serpine	-2.06406	0.0673081
Mtss1l	-2.0551	0.0943899
Cnnm2	-2.05123	0.187082
Sort1	-2.04362	0.141572
Pfkfb3	-2.00346	0.163578
Ttyh2	-1.99671	0.0709272
Dbi	-1.99271	0.046103
Bckdhb	-1.97533	0.112977
Pank3	-1.97234	0.132809
Ppargc1	-1.9723	0.131347
Ywhab	-1.97023	0.128837
Hmgcs1	-1.96958	0.0340962
Lrrc59	-1.95593	0.0523372
Bcar3	-1.95155	0.0810677
Cyp51	-1.94372	0.193909
Chst11	-1.93543	0.0422696
Hacd2	-1.93169	0.171874
Bmper	-1.92448	0.155592
Odc1	-1.91647	0.0953245
Igf2r	-1.91569	0.0149956
H2afx	-1.91555	0.0963043
Rrm2	-1.91371	0.111175
Crat	-1.91137	0.124565
Ifngr1	-1.89066	0.116645
Ccnd2	-1.88952	0.135391
Ndc1	-1.88862	0.0552816
Lef1	-1.88843	0.0834941
Prkar2a	-1.88712	0.092075
Pgrmc2	-1.8854	0.0488742
Slc1a3	-1.88034	0.130112
Ccne1	-1.87074	0.10687
Scp2-ps	-1.86571	0.0482205
Tmem97	-1.86008	0.218103
Trabd2b	-1.85924	0.0325337
Sh2b2	-1.85556	0.0838271
Ppic	-1.84827	0.078481
Msmo1	-1.84609	0.047107
Psma5	-1.84294	0.130562
Npm3	-1.84022	0.115857
Cyb5d1	-1.8328	0.0760828
Rora	-1.83157	0.0526877
Dhrs3	-1.82852	0.0855912
Cpeb2	-1.82846	0.266619
Aifm2	-1.82499	0.177645
Mrap	-1.82028	0.12267
Ralgapa	-1.81854	0.0932319
Hist2h2	-1.81285	0.0166678
Aco1	-1.81098	0.122313
Mdh1	-1.80622	0.130206
Tuba4a	-1.80506	0.0611506
Fdps	-1.80499	0.0392797
Gyg	-1.79988	0.0947638
Uqcrc1	-1.7998	0.0668568
Taldo1	-1.79624	0.221075
Qsox1	-1.79485	0.0806531
Met	-1.79267	0.0216162
Phgdh	-1.77651	0.0994284
Ado	-1.77638	0.0252647
Slc7a1	-1.77465	0.0977669
Ppp2r1b	-1.77363	0.0191197
Cyc1	-1.77129	0.147509
Fam214a	-1.76446	0.0294194
Il17rc	-1.76398	0.0673107
Xbp1	-1.76101	0.108855
Ltbp2	-1.75825	0.0518711
Scarb2	-1.75357	0.0410617
Fgfr1	-1.75264	0.04695
Paqr4	-1.75235	0.0028394
Piezo1	-1.7461	0.195581
Rgcc	-1.74575	0.166411
Snord13	-1.74493	0.393859
Hmox1	-1.74322	0.0181685
Snora41	-1.74303	0.155305
Cd36	-1.73963	0.375599
Kpnb1	-1.73718	0.0375898
Pla2g12	-1.73481	0.173532
Sdhd	-1.73477	0.143805
Cycs	-1.73242	0.276
P3h2	-1.73084	0.160064
Mtx2	-1.72691	0.0828473
Fam73b	-1.72553	0.122272
Pla2g16	-1.72025	0.307831
Tcf7l1	-1.72024	0.0838244
Hk2	-1.71975	0.149654
Sephs2	-1.71822	0.00784946
Tubb4b	-1.71783	0.0196223
Bysl	-1.71192	0.141742
Adipoq	-1.70743	0.464197
Notch1	-1.70706	0.0970949
Idh1	-1.70304	0.0657143
Atp5g3	-1.70254	0.056984
Ephx2	-1.69647	0.103907
Creld2	-1.69542	0.028296
Fam110c	-1.69474	0.253368
Eprs	-1.69223	0.0233678
Ptk2b	-1.68939	0.0321772
Ak2	-1.68295	0.109899
Mpc1-ps	-1.67726	0.187038
Mc2r	-1.67446	0.255884
Sfxn1	-1.67432	0.0933501
Arxes2	-1.6714	0.299478
Mrpl37	-1.66975	0.0526902
Ubqln1	-1.66971	0.102488
Nolc1	-1.66225	0.133887
Dnajc15	-1.66191	0.00676252
Tubb4b-	-1.66027	0.0589924
Lrp5	-1.65985	0.0117602
Sdpr	-1.65866	0.304222
Gfm1	-1.65802	0.0804832
Acat2	-1.65735	0.0376271
Larp1b	-1.65691	0.0474296
Asf1a	-1.65625	0.211418
Plxnd1	-1.65482	0.0174312
Hspd1	-1.65219	0.0502726
Slc25a5	-1.65015	0.207172
Stat1	-1.64702	0.103506
Cfd	-1.64489	0.209306
Pxmp4	-1.64451	0.0899182
Cdkn1a	-1.64348	0.179184
Mcm5	-1.64022	0.0859791
Shmt2	-1.6382	0.221227
Ncoa1	-1.63623	0.110572
Ormdl3	-1.6359	0.185042
Uchl5	-1.63321	0.0324146
Naaa	-1.63281	0.0692671
Ssr2	-1.62769	0.10006
Ell2	-1.62744	0.149598
Stk16	-1.62532	0.0565152
Tle3	-1.6242	0.172906
Psmd2	-1.62291	0.108734
Psma1	-1.62216	0.0252754
Cox6b1	-1.6176	0.229471
Adamts1	-1.61519	0.0132988
Snord93	-1.61516	0.0129306
Polh	-1.61125	0.00660348
Gars	-1.60825	0.137231
Tufm	-1.60727	0.146182
Hs6st1	-1.60359	0.0871363
Uqcr10	-1.59958	0.0490668
Trip13	-1.59659	0.123723
Olfr110	-1.59604	0.0162196
Irs1	-1.59567	0.0935742
Chchd4	-1.59559	0.182359
Nid2	-1.59554	0.00829147
Apoo-ps	-1.59324	0.045006
Itsn1	-1.59215	0.0446797
Afap1	-1.59196	0.116754
Ganab	-1.59119	0.0185362
Adgra3	-1.59075	0.135973
Trpc1	-1.58948	0.0265355
Zwint	-1.58929	0.0224504
Tns1	-1.58878	0.153561
Acadvl	-1.58857	0.159079
Fam195a	-1.58787	0.0924913
Rasd1	-1.58699	0.149485
Hsd17b1	-1.58381	0.17305
Ero1l	-1.58167	0.0256611
Traf4	-1.57958	0.0811468
Psmd1	-1.57952	0.0172166
Mthfd2	-1.57876	0.155356
Adam15	-1.57868	0.0266819
Npm3-ps	-1.57781	0.240931
Ube2a	-1.57682	0.114353
Dnajb9	-1.57586	0.0176139
Isoc1	-1.57546	0.113158
Cox5b	-1.57358	0.161585
Utp20	-1.57349	0.0781254
Extl3	-1.5728	0.064066
Hist1h2	-1.57209	0.087934
Plk1	-1.57133	0.222798
Sox9	-1.56321	0.150079
Rhob	-1.56082	0.246259
Sqle	-1.56015	0.0580401
Rdh11	-1.55834	0.0649112
Cyth1	-1.55717	0.204165
Prkcsh	-1.55646	0.0126546
Vps26a	-1.55624	0.0664414
Dot1l	-1.55567	0.178937
Bop1	-1.55565	0.244012
Atp5o	-1.5553	0.140001
Cdc25a	-1.55399	0.124621
Mthfd1	-1.55063	0.14466
Mpc1	-1.55022	0.0273222
Traj8	-1.54938	0.176677
Mpp6	-1.54924	0.153806
Tbrg4	-1.54751	0.0645969
Timm17a	-1.54509	0.155983
Pdhb	-1.54418	0.194566
Psmb5	-1.54082	0.0922095
Nsdhl	-1.53948	0.0607837
Trak1	-1.53773	0.202609
Krt9	-1.53632	0.236932
Stip1	-1.53596	0.146445
Gtf2h1	-1.5359	0.0276032
Snora73	-1.53522	0.158845
Ldlr	-1.53476	0.139864
Cers4	-1.53428	0.239794
Otud6b	-1.53399	0.0943919
Fgfrl1	-1.53374	0.163443
Mars	-1.53234	0.10432
Atp5l2-	-1.53188	0.0717524
Insr	-1.53149	0.0623782
Ncln	-1.53147	0.126293
Uqcrq	-1.53081	0.0892908
Naa25	-1.52914	0.0771465
Itgb3	-1.529	0.0172133
Nars	-1.52884	0.120598
Gnpat	-1.52687	0.1527
N6amt2	-1.52639	0.0273629
Ube2s	-1.52577	0.110371
Lss	-1.52548	0.0827907
Snord14	-1.52452	0.198206
Dlat	-1.52387	0.0783984
Dld	-1.52361	0.0574031
Cox5a	-1.52331	0.143336
Tubb6	-1.52011	0.0430136
Bcl2l13	-1.51996	0.13418
Bhlhe40	-1.51923	0.064486
Lgals12	-1.51795	0.403675
Pim3	-1.51709	0.160705
Pole4	-1.51706	0.0574184
adapt33	-1.51681	0.36011
Pom121	-1.5155	0.161572
Pard3bo	-1.51439	0.121093
Bag4	-1.5143	0.0182528
Armcx3	-1.51303	0.279308
Aim1	-1.51273	0.0476776
Ankrd52	-1.51267	0.207018
Oaf	-1.51208	0.263292
Samm50	-1.51141	0.171072
Olfr299	-1.51073	0.0105664
Aurka	-1.51006	0.0802839
Ppm1g	-1.50849	0.19654
Lamb1	-1.50765	0.165763
Rpusd3	-1.50708	0.0375258
Cirh1a	-1.50625	0.275581
Exosc6	-1.50465	0.0933157
Ldhb	-1.50463	0.0404062
Gadd45g	-1.50357	0.0839328
Mrpl12	-1.50339	0.231867
Insig1	-1.50307	0.134974
Kif20b	-1.50247	0.0959883
Pno1	-1.50165	0.142836
Grhl1	-1.50147	0.120991
Srm	-1.50144	0.0861934
Cd68	-1.50128	0.251519
Hars	-1.50086	0.0654838
Psmc1	-1.50063	0.154167
Iars	-1.50045	0.0737898
Ppp1r3d	-1.50025	0.129945
Ogt	1.50139	0.125492
Clk1	1.50221	0.16663
Apbb2	1.5041	0.0552495
Lims2	1.50503	0.0695533
Rps6-ps	1.5052	0.140191
Rps29-p	1.50778	0.3118
Susd6	1.50802	0.175747
Abhd17b	1.50807	0.0882638
Isyna1	1.5086	0.0571281
Ssbp2	1.50904	0.2306
Snord12	1.50932	0.0508697
Bach1	1.50964	0.123143
Ank3	1.50976	0.155148
Tia1	1.51093	0.190384
Rbms3	1.51251	0.20869
Vsig10l	1.51282	0.0981461
Ifitm3	1.51372	0.282992
Rbpsuh-	1.51423	0.211137
Tns3	1.51592	0.00546867
Kera	1.51648	0.420377
Tmem179	1.51674	0.16941
mt-Ty	1.51675	0.380672
Il1rl2	1.51724	0.176292
Tmem41a	1.51915	0.048652
Clip3	1.51976	0.195509
Ighv1-6	1.52392	0.176795
Rras2	1.52447	0.039604
Rnd3	1.5246	0.283401
Pdzrn3	1.52503	0.0866093
Zfhx4	1.52579	0.123257
Rps19-p	1.52685	0.129213
Rps15a-	1.52692	0.199491
Ctsb	1.52758	0.0539876
Ndfip1	1.52972	0.261906
Tdgf1-p	1.53082	0.0461576
B2m	1.53116	0.299926
Ltbp1	1.53165	0.0843996
Ak3	1.53187	0.140808
Vwa5a	1.53222	0.257556
Irf2bpl	1.53277	0.238738
Crim1	1.53312	0.0351804
Ighv6-6	1.53366	0.00243265
Rpl31-p	1.5337	0.072442
Zfp319	1.53427	0.0569952
Matn2	1.53576	0.182678
Trim30a	1.53585	0.180343
Cd33	1.5375	0.0188607
Lrrc61	1.53806	0.0223091
Cxcl5	1.53891	0.0524047
Rpl26-p	1.53964	0.0626377
Pbx3	1.54107	0.187648
Man1a	1.54192	0.19567
Igkv2-1	1.54301	0.160251
Rpl35a-	1.54421	0.135521
Jak2	1.5451	0.277316
Rps27-p	1.54564	0.327676
Rps18-p	1.54684	0.0849951
St5	1.54869	0.0737409
Wbp5	1.55535	0.281549
Defa-ps	1.55727	0.0361727
Sav1	1.55794	0.135351
Porcn	1.55826	0.0675239
Map4k5	1.56375	0.123929
Suox	1.56569	0.0405393
S100a6	1.5674	0.0414533
Fstl1	1.56775	0.180361
St3gal1	1.57006	0.136551
Gatsl2	1.57165	0.203509
Fas	1.57181	0.088674
Sik1	1.57416	0.204858
Rras	1.57593	0.405805
Igkv8-1	1.57795	0.00488891
Rpl29-p	1.57872	0.138113
Hist1h1	1.5796	0.142649
Rps8-ps	1.57994	0.107968
Igkv12-	1.58167	0.0961777
mt-Tf	1.58253	0.357739
Rps12-p	1.58291	0.0638619
Slc15a2	1.58307	0.136708
C1ra	1.58329	0.0145122
Cyr61	1.58507	0.297849
Slc25a2	1.58711	0.0655919
Ptx3	1.58792	0.0724368
Slc50a1	1.58811	0.222963
Tsc22d3	1.59316	0.108226
Casp12	1.5982	0.186613
Svep1	1.59859	0.0655477
Rpl21-p	1.59869	0.208323
Akr1b3	1.59969	0.116251
Ighv1-1	1.60119	0.454686
Wisp1	1.60434	0.0747862
Chst2	1.60436	0.0565832
Rpl34-p	1.60527	0.296621
Uap1	1.60766	0.217244
Rps27rt	1.61007	0.141182
Clec2j	1.61165	0.0804812
Snai2	1.61183	0.41014
Pros1	1.62045	0.243782
Ly6c1	1.6205	0.104169
Enah	1.62186	0.160059
Sat1	1.62866	0.169322
Ltbp4	1.62947	0.0971885
Ptgs1	1.63	0.0866291
Clca3a1	1.63231	0.286988
Meis2	1.64414	0.136803
Ugdh	1.64695	0.214722
Anxa2	1.64932	0.0422652
Dlx2	1.64954	0.116545
Timp2	1.65415	0.108483
Pnp2	1.65574	0.120756
Ptpn13	1.65655	0.190225
Slc10a6	1.65811	0.257225
Flrt2	1.66175	0.069583
Ighv5-1	1.66206	0.213821
Fst	1.66451	0.158223
Rasa3	1.66638	0.186198
Dram1	1.66699	0.20767
Lox	1.66956	0.271387
Masp1	1.67036	0.0680476
Cpe	1.67109	0.121902
Plagl1	1.67602	0.221081
Tmem176	1.68631	0.220232
Cdh2	1.68903	0.182675
Sdc4	1.69236	0.0732566
Slit2	1.69794	0.158343
Rpl39-p	1.6999	0.265537
Orm2	1.70229	0.0496771
H2-M9	1.70327	0.167656
Cd47	1.70966	0.125744
Pdp1	1.7106	0.0303194
Anxa1	1.71248	0.107862
Rpl13a-	1.71457	0.0988004
Rbp1	1.72017	0.00361555
Ampd3	1.72081	0.110815
Cxcl13	1.72258	0.330224
Rps11-p	1.72285	0.0831829
Cyp7b1	1.72532	0.0950943
Fam102b	1.73317	0.218364
Nr2f2	1.73534	0.0404301
Clec2d	1.74037	0.0640501
Fgf7	1.74142	0.255344
C1rb	1.74212	0.0305405
Sorbs3	1.74272	0.0399066
Cfh	1.7488	0.107158
Cnot6l	1.75484	0.0842095
Idh2	1.75785	0.0541523
Ly6c2	1.7629	0.0401655
Fosl2	1.76326	0.128841
Hgf	1.76355	0.21543
Vldlr	1.77086	0.275826
Il13ra1	1.77231	0.157547
Antxr1	1.77892	0.322736
Snord11	1.78112	0.193976
Ddx26b	1.78659	0.169871
Lrp4	1.79303	0.0516675
Emp3	1.79389	0.225136
Aebp1	1.79825	0.087868
Pnp	1.80216	0.103867
Anpep	1.81163	0.124287
Vgll3	1.81477	0.0342859
Olfr205	1.83001	0.0147195
Cdh13	1.83628	0.0636598
Rbms2	1.83918	0.0260784
Fth-ps2	1.8443	0.17961
Ptprn	1.85192	0.182389
Pdxk	1.87197	0.123696
Lgals9	1.88711	0.1344
Steap2	1.89036	0.109939
Hoxa2	1.89071	0.150348
Gfpt2	1.90537	0.135945
Akr1b8	1.92014	0.0631188
Tll1	1.92397	0.0886541
Rgs16	1.94119	0.033112
Prrx1	1.94185	0.139719
Rock2	1.94806	0.0301605
Meis1	1.95171	0.103575
Atp1b1	1.96915	0.0661823
Il31ra	1.98795	0.133831
Id2	1.98842	0.368375
Cdo1	1.99336	0.168226
Gem	2.01009	0.0538884
Plac8	2.01662	0.0161807
Usp54	2.02379	0.244662
Lcn2	2.03258	0.00575203
Elmo1	2.03447	0.122503
Ap1s2	2.04178	0.0371985
Stim1	2.07857	0.0230988
Gulp1	2.08939	0.17665
Grik2	2.12101	0.104476
mt-Ts2	2.12151	0.479917
Medag	2.15063	0.0714012
Dnm3os	2.20263	0.189277
Il6st	2.22394	0.0779974
Osr1	2.31676	0.181006
P4ha3	2.32368	0.15112
Xdh	2.35152	0.0840696
Capn6	2.37313	0.0863094
Vdr	2.37497	0.0930716
Cldn34c	2.40121	0.0683332
Col12a1	2.55323	0.115386
Figf	2.57135	0.0165191
Rhou	2.57461	0.155867
Ehd3	2.62486	0.0339012
Igf1	2.67343	0.162718
Txnip	2.706	0.0182135
Gdpd2	2.74275	0.00464845
Ly6a	2.76306	0.0977059
Il1r1	2.77315	0.0896984
Pi15	2.91843	0.0813026
Apod	4.59427	0.0752481
