# Supplementary material for: The RBM14/CoAA-interacting, long intergenic non-coding RNA Paral1 regulates adipogenesis and coactivates the nuclear receptor PPARγ
Source: Sci Rep. 2017 Oct 26;7:14087. doi: 10.1038/s41598-017-14570-y (PMC5658386; doi:10.1038/s41598-017-14570-y)
Supplement: Supplementary file 7 — Supplemental Table 6 [file 41598_2017_14570_MOESM7_ESM.xls]

## Sheet: Metabolic parameters
Firmin F. et al ; Supp.Table 6
Metabolic parameters	Tested RNA	Curve equation	R²	P value
BMI	VisAT hParal1	y = -8565 x + 52.60	0.3756	0.0041
	ScAT hParal1	y = -5519 x + 54.77	0.5128	0.0004
bio_gly_jeun	VisAT hParal1	y = -413.7x + 6.347	0.05069	0.3399
	ScAT hParal1	y = -362.6x + 6.635	0.128	0.1214
bio_gly_120	VisAT hParal1	y = -1207 x + 8.895	0.05256	0.3761
	ScAT hParal1	y = -387.2x + 8.549	0.01758	0.612
bio_ins_jeun	VisAT hParal1	y = -4652 x + 21.88	0.0824	0.2198
	ScAT hParal1	y = -2067 x + 21.28	0.05351	0.3264
bio_ins_120	VisAT hParal1	y = -19020x + 82.68	0.06665	0.3343
	ScAT hParal1	y = 1539 x + 66.16	0.00164	0.8816
bio_hba1c	VisAT hParal1	y = -373.8x + 6.653	0.0959	0.197
	ScAT hParal1	y = -246.2x + 6.734	0.1196	0.147
bio_cholest_tot	VisAT hParal1	y = 156.1 x + 4.951	0.02467	0.5084
	ScAT hParal1	y = -68.29x + 5.234	0.01552	0.6007
bio_cholest_HDL	VisAT hParal1	y = 64.53 x + 1.094	0.04087	0.3927
	ScAT hParal1	y = 38.37 x + 1.084	0.0475	0.356
bio_cholest_LDL	VisAT hParal1	y = 215.2 x + 2.972	0.03805	0.438
	ScAT hParal1	y = -61.09x + 3.317	0.01053	0.6853
bio_trigly	VisAT hParal1	y = 215.2 x + 2.972	0.03805	0.438
	ScAT hParal1	y = -61.09x + 3.317	0.01053	0.6853
